# Supplementary material for: A Novel Methylation Marker NRN1 plus TERT and FGFR3 Mutation Using Urine Sediment Enables the Detection of Urothelial Bladder Carcinoma
Source: Cancers (Basel). 2023 Jan 19;15(3):615. doi: 10.3390/cancers15030615 (PMC9913436; doi:10.3390/cancers15030615)
Supplement: Supplementary file 1 [file cancers-15-00615-s001.zip]

Archive with 9 entries (9 files):
- Figure S1.The ROC curve of NRN1 plus P14ARF in cohort 2.tif
- Figure S2.The ROC curve of NRN1 plus P14ARF in cohort 2.tif
- Figure S3.The box plot and AUC of single NRN1 methylation biomarker in cohort 3 by detecting methylation regions.tif
- Figure S4.The box plot of 2 SNP biomarkers in cohort 3.tif
- Table S1.Clinical and pathological data of the cohort 1 and cohort 2.pdf
- Table S2.Primers for different methylation regions.pdf
- Table S3.The adjusted p value of different SNPs in Hunan multicenter cohort.pdf
- Table S4.Primers for different SNP sites.pdf
- Table S5.The NGS results and añct values of two SNPs in cohort 3.pdf
